# Supplementary material for: Impact of COVID-19 Restrictions in Childbirth and Puerperium: A Cross-Sectional Study
Source: Healthcare (Basel). 2023 Jan 13;11(2):249. doi: 10.3390/healthcare11020249 (PMC9859232; doi:10.3390/healthcare11020249)
Supplement: Supplementary file 1 [file healthcare-11-00249-s001.zip]

Archive with 1 entries (1 files):
- healthcare-2157318-supplementary.pdf
